# Supplementary material for: Evaluating the Effect of Irradiation on the Densities of Two RNA Viruses in Glossina morsitans morsitans
Source: Insects. 2023 Apr 20;14(4):397. doi: 10.3390/insects14040397 (PMC10140815; doi:10.3390/insects14040397)
Supplement: Supplementary file 1 [file insects-14-00397-s001.zip]

Archive with 2 entries (2 files):
- S1_Numbered_April2023.pdf
- Supplementary Figures proofs.pdf
